# Supplementary material for: Elucidating the Diversity and Potential Function of Nonribosomal Peptide and Polyketide Biosynthetic Gene Clusters in the Root Microbiome
Source: mSystems. 2020 Dec 22;5(6):e00866-20. doi: 10.1128/mSystems.00866-20 (PMC7762793; doi:10.1128/mSystems.00866-20)
Supplement: TABLE S1 [file mSystems.00866-20-st001.csv]

KS domains
sample-id	environment	input	filtered	denoised	non-chimeric
LeRL1	lettuce	218541	105390	105390	99144
LeRL2		247506	126064	126064	117014
LeRL3		193770	97209	97209	84273
ToRL1	tomato	223156	108238	108238	104045
ToRL2		261839	128113	128113	102463
ToRL3		135450	59777	59777	57751
ToSL1	soil	159987	68115	68115	68115
ToSL2		207084	91732	91732	36684
ToSL3		206109	83442	83442	71526
Total		1853442	868080	868080	741015
AD Domains
sample-id		input	filtered	denoised	non-chimeric
LeRL1	lettuce	362713	240924	240924	23803
LeRL2		342901	231053	231053	25097
LeRL3		60675	19839	19839	11343
ToRL1	tomato	235937	135120	135120	67665
ToRL2		210697	125644	125644	35349
ToRL3		50195	15295	15295	11631
ToSL1	soil	218062	69042	69042	66128
ToSL2		287657	101771	101771	93823
ToSL3		405183	204901	204901	85341
Total		2174020	1143589	1143589	420180
