# Supplementary material for: Elucidating the Diversity and Potential Function of Nonribosomal Peptide and Polyketide Biosynthetic Gene Clusters in the Root Microbiome
Source: mSystems. 2020 Dec 22;5(6):e00866-20. doi: 10.1128/mSystems.00866-20 (PMC7762793; doi:10.1128/mSystems.00866-20)
Supplement: TABLE S2 [file mSystems.00866-20-st002.csv]

Dataset	Study Name	IMG ID
aquatic1	Marine microbial communities from beach sites at Atlantic City and Ocean City , New Jersey	3300002779
aquatic2	Deep ocean microbial communities from the Global Malaspina Expedition	3300001060
aquatic3	Abyssal marine microbial communities from the Red Sea	3300000830
aquatic4	Aquatic microbial communities from different depth of meromictic Siders Pond, Falmouth, Massachusetts	3300009484
aquatic5	Pelagic marine microbial communities from North Sea	3300025632
aquatic6	Abyssal marine microbial communities from the Mediterranean Sea	3300000606
aquatic7	Marine microbial communities from western Arctic Ocean	3300009172
aquatic8	Marine microbial communities from beach sites at Atlantic City and Ocean City , New Jersey	3300002778
aquatic9	Abyssal marine microbial communities from the Red Sea	3300000832
aquatic10	Estuarine microbial communities from Mobile Bay, Alabama	3300009291
aquatic11	Freshwater microbial communities from McNutts Creek, Athens, Georgia, United States	3300021437
aquatic12	Freshwater microbial communities from McNutts Creek, Athens, Georgia, United States	3300022745
aquatic13	Deep subsurface microbial communities from various oceans to uncover new lineages of life (NeLLi)	3300019487
aquatic14	Pelagic marine microbial communities from North Sea	3300025590
aquatic15	Basalt sediment microbial communities from Loihi, Hawaii, USA	3300002216
aquatic16	Basalt sediment microbial communities from the East Pacific Rise	3300005808
aquatic17	Marine microbial communities from the Southern Atlantic ocean transect to study dissolved organic matter and carbon cycling	3300035236
aquatic18	Deep ocean microbial communities from the Global Malaspina Expedition	3300001113
aquatic19	Methane metabolizing microbial communities from different methane-rich environments from various locations	3300024054
aquatic20	Seawater microbial communities from Monterey Bay, California, United States	3300024250
Gut1	Child gut microbiome	3300023538
Gut2	Animal gut microbial communities from fecal samples from Wisconsin, USA	3300010260
Gut3	Animal gut microbial communities from fecal samples from Wisconsin, USA	3300010279
Gut4	Human microbial communities from the National Institute of Health, USA, HMP production phase	3300008326
Gut5	Child gut microbiome	3300023485
Gut6	Human microbial communities from the National Institute of Health, USA, HMP production phase	3300007669
Gut7	Animal gut microbial communities from fecal samples from Wisconsin, USA	3300010282
Gut8	Animal gut microbial communities from fecal samples from Wisconsin, USA	3300010259
Gut9	Animal gut microbial communities from fecal samples from Wisconsin, USA	3300010262
Gut10	Human microbial communities from the National Institute of Health, USA, HMP production phase	3300008100
Gut11	Animal gut microbial communities from fecal samples from Wisconsin, USA	3300010283
Gut12	Child gut microbiome	3300023717
Gut13	Host-associated microbial communities from gut and oral samples of Rheumatoid Arthritis patients in China	3300029240
Gut14	Human microbial communities from the National Institute of Health, USA, HMP production phase	3300008272
Gut15	Animal gut microbial communities from fecal samples from Wisconsin, USA	3300010270
Gut16	Host-associated microbial communities from gut and oral samples of Rheumatoid Arthritis patients in China	3300029217
Gut17	Child gut microbiome	3300023493
Gut18	Human microbial communities from the National Institute of Health, USA, HMP production phase	3300007313
Gut19	Animal gut microbial communities from fecal samples from Wisconsin, USA	3300010280
Gut20	Animal gut microbial communities from fecal samples from Wisconsin, USA	3300010261
root1	Corn, switchgrass and miscanthus rhizosphere microbial communities from Kellogg Biological Station, Michigan, USA	3300025903
root2	Arabidopsis rhizosphere microbial communities from the University of North Carolina	3300000042
root3	Switchgrass associated microbial communities from Austin, Texas, USA, to study host-microbe interactions	3300009984
root4	Agave microbial communities from California, USA, and Mexico	3300027312
root5	Root nodule microbial communities of legume samples collected from USA, Mexico and Botswana	3300027666
root6	Sorghum-associated microbial communities from plants grown in Nebraska, USA	3300015261
root7	Corn, switchgrass and miscanthus rhizosphere microbial communities from Kellogg Biological Station, Michigan, USA	3300028379
root8	Rhizosphere microbial communities from Carex aquatilis grown in University of Washington, Seatle, WA, United States	3300031595
root9	Arabidopsis thaliana rhizosphere microbial communities from the Joint Genome Institute, USA, that affect carbon cycling	3300027614
root10	Sorghum-associated microbial communities from plants grown in Nebraska, USA	3300015265
root11	Arabidopsis, maize, boechera and miscanthus rhizosphere microbial communities from different US locations	3300025253
root12	Switchgrass associated microbial communities from Austin, Texas, USA, to study host-microbe interactions	3300009988
root13	Corn, switchgrass and miscanthus rhizosphere microbial communities from Kellogg Biological Station, Michigan, USA	3300025960
root14	Rhizosphere microbial communities from Carex aquatilis grown in University of Washington, Seatle, WA, United States	3300031711
root15	Switchgrass associated microbial communities from Austin, Texas, USA, to study host-microbe interactions	3300009987
root16	Arabidopsis rhizosphere microbial communities from the University of North Carolina	3300000044
root17	Corn, switchgrass and miscanthus rhizosphere microbial communities from Kellogg Biological Station, Michigan, USA	3300025940
root18	Populus root and rhizosphere microbial communities from Tennessee, USA	3300027907
root19	Populus root and rhizosphere microbial communities from Tennessee, USA	3300006196
root20	Corn, switchgrass and miscanthus rhizosphere microbial communities from Kellogg Biological Station, Michigan, USA	3300025909
soil1	Beach sand microbial communities from Municipal Pensacola Beach, Florida	3300013762
soil2	Soil microbial communities from Risofladan, Vaasa, Finland	3300031671
soil3	Soil microbial communities from Kansas (Konza Prairie Natural Area and Manhattan, Kansas, USA)	3300002899
soil4	Biological soil crust microbial communities from Mojave Desert, California, United States	3300035674
soil5	Beach sand microbial communities from Municipal Pensacola Beach, Florida	3300012284
soil6	Subsurface microbial communities from deep shales in Ohio and West Virginia, USA	3300021064
soil7	Soil microbial communities from Rifle, Colorado, USA	3300025324
soil8	Systems level insights into methane cycling in arid and semi-arid ecosystems	3300020181
soil9	Soil microbial communities from Rifle, Colorado, USA	3300025323
soil10	Systems level insights into methane cycling in arid and semi-arid ecosystems	3300021062
soil11	Terrestrial microbial communities from various environments and locations	3300039308
soil12	Methane metabolizing microbial communities from different methane-rich environments from various locations	3300028024
soil13	Soil microbial communities from hillslopes of Landscape Evolution Observatory, University of Arizona, Oracle, AZ, United States	3300005807
soil14	Systems level insights into methane cycling in arid and semi-arid ecosystems	3300021067
soil15	Biological soil crust microbial communities from Mojave Desert, California, United States	3300035683
soil16	Soil microbial communities from Arlington Agricultural Research Station in Wisconsin and Kellogg Biological Station in Michigan, replicating the bioenergy cropping systems trials (BCSTs)	3300027437
soil17	Terrestrial microbial communities from various environments and locations	3300038557
soil18	Permafrost microbial communities from Stordalen Mire, Sweden	3300014839
soil19	Permafrost microbial communities from Stordalen Mire, Sweden	3300014502
soil20	Forest soil microbial communities from Harvard Forest Long Term Ecological Research (LTER) site in Petersham, MA, for long-term soil warming studies	3300027069
